# Supplementary material for: TCM-Derived Small Molecules Targeting Metabolic Vulnerabilities in NSCLC: Ferroptosis-Centered Mechanisms and Emerging Cuproptosis- and Disulfidptosis-Related Vulnerabilities
Source: Pharmaceuticals (Basel). 2026 Jun 30;19(7):1026. doi: 10.3390/ph19071026 (PMC13415089; doi:10.3390/ph19071026)
Supplement: Supplementary file 1 [file pharmaceuticals-19-01026-s001.zip]

Archive with 1 entries (1 files):
- pharmaceuticals-4369844-supplementary.pdf
